# Supplementary material for: Causal association between genetically predicted circulating immune cell counts and frailty: a two-sample Mendelian randomization study
Source: Front Immunol. 2024 Jan 23;15:1336498. doi: 10.3389/fimmu.2024.1336498 (PMC10844461; doi:10.3389/fimmu.2024.1336498)
Supplement: Supplementary file 1 [file Table_1.xlsx]

## Sheet: Table S1
Table S1 Data sources.
Exposures	Consortium	Sample size	Ancestry	Year	GWAS ID in IEU database
Leukocyte count	Blood Cell Consortium	563946	European	2020	ieu-b-30
Neutrophil count	Blood Cell Consortium	563946	European	2020	ieu-b-34
Lymphocyte count	Blood Cell Consortium	563946	European	2020	ieu-b-32
Monocyte count	Blood Cell Consortium	563946	European	2020	ieu-b-31
Basophil count	Blood Cell Consortium	563946	European	2020	ieu-b-29
Eosinophil count	Blood Cell Consortium	563946	European	2020	ieu-b-33
Outcome
Frailty index	NA	175226	European	2021	ebi-a-GCST90020053
Meditors
Asthma	NA	408442	European	2021	ebi-a-GCST90014325
Rheumatoid arthritis	NA	58284	European	2020	ebi-a-GCST90013534
Multiple sclerosis	International Multiple Sclerosis Genetics Consortium	115803	European	2019	ieu-b-18
Type 1 diabetes	NA	24840	European	2020	ebi-a-GCST010681
Major coronary heart disease event	NA	218792	European	2021	finn-b-I9_CHD
Coeliac disease	NA	212937	European	2021	finn-b-K11_COELIAC
Schizophrenia	PGC	127906	European	2022	ieu-b-5102
COPD	NA	193638	European	2021	finn-b-J10_COPD
Lung cancer	NA	492803	European	2021	ebi-a-GCST90018875
COPD,Chronic obstructive pulmonary disease

## Sheet: Table S2
Table S2 Potential confounders for frailty from previous studies.
Confounders	PMID	Number of SNPs	SNPs
Educational attainment	34431594	2	"rs62061733","rs6986109",
BMI	34431594	13	"rs1047891","rs13105682","rs1689510","rs2713548","rs34173062","rs350836","rs62011287","rs62086903","rs62395833","rs72800841","rs73963711","rs8044920","rs9939774",
Later age of menarche	34431594	6	"rs1471816","rs2255531","rs56179563","rs62005030","rs778756","rs7986796"
Initiation of smoking	37001985	1	,"rs1427499",
LDL	31300347	4	"rs4240624","rs62117160","rs925966","rs964184",
Physical activity	35996101	1	"rs6956283",
Poor sleep	36042657	1	"rs295273",
Depression	36042657	1	"rs159963",
Vitamin intake	30052701	1	"rs964184"
BMI，Body mass index; LDL, Low-density lipoprotein； cholesterol

## Sheet: Table S3
Table S3. Application of MR-PRESSO to detect outliers in UVMR analysis.
Exposure	Global Test-P value	Outliers	SNP of Outliers	Beta (95%CI)*	P
Eosinophil count	0.33	0	NA	NA	NA
Leukocyte count	0.06	0	NA	NA	NA
Neutrophil count	0.11	0	NA	NA	NA
Lymphocyte count	<0.0001	1	rs10774624	-0.010(-0.028-0.008)	0.226
Monocyte count	<0.0001	1	rs7120300	0.009(-0.006-0.024)	0.248
Basophil count	<0.0001	1	rs7044519	0.012(-0.017-0.041)	0.431
*MR-IVW results after excluding outliers

## Sheet: Table S4
Table S4. Bias and Type 1 error rate for Mendelian randomization with sample overlap.
Exposures	Toal Samplesize	Samplesize-UKB	Outcome	Total-Samplesize	Samplesize-UKB	SNP	R2	Maximum overlap rate	Bias	Type 1 error rate
Eosinophil count	563946	456789	FI	175226	164610	386	0.098	0.3604	0	0.05
Leukocyte count	563946	456789	FI	175226	164610	459	0.089	0.3604	0	0.05
Neutrophil count	563946	456789	FI	175226	164610	396	0.079	0.3604	0	0.05
Lymphocyte count	563946	456789	FI	175226	164610	480	0.1	0.3604	0	0.05
Monocyte count	563946	456789	FI	175226	164610	481	0.153	0.3604	0	0.05
Basophil count	563948	456789	FI	175226	164610	190	0.037	0.3604	0	0.05
R2,Proportion of variance explained for the association between the SNP or allele score and the exposure variable

## Sheet: Table  S5
Table S5. UVMR results for the relationship between immune cell counts and FI.
Exposure	SNP	R2	Cochrane’s Q	P for Cochrane’s Q	I2	Egger_intercept	P for pleiotropy
Eosinophil count	386	0.098	565.975	4.85683e-09	31.9758	-0.000247582	0.608522
Leukocyte count	459	0.089	674.171	1.75491e-10	32.0648	7.65439e-05	0.871447
Neutrophil count	396	0.079	617.626	4.89102e-12	36.0455	9.96086e-05	0.844526
Lymphocyte count	480	0.1	729.857	1.03414e-12	34.3707	0.000283646	0.543148
Monocyte count	481	0.153	778.744	1.49525e-16	38.3623	0.000997912	0.0102403
Basophil count	190	0.037	294.689	1.32948e-06	35.8645	-0.000281287	0.688733

## Sheet: Table  S6
Table S6. Statistical power calculation for Mendelian randomization analyses.
Exposure	Sample size	SD-exposure	Outcome	Sample size	SD-outcome	R2	Power	NCP	F-statistic
Eosinophil count- SNPs	563946	1.2472	FI	175226	7.5	0.098	0.82	8.28	61272.3
R2,Proportion of variance explained for the association between the SNP or allele score and the exposure variable
NCP,Non-Centrality-Parameter
F-statistic,The strength of the instrument

## Sheet: Table  S7
Table S7. Leave-one-out results for the relationship between eosinophil count and FI.
Exposure	Outcome	Samplesize	SNP	Beta	Se	P
eosinophil cell count	Frailty index	175226	rs1004870	0.0600352	0.00907207	3.65e-11
eosinophil cell count	Frailty index	175226	rs10059018	0.059509	0.00908201	5.66e-11
eosinophil cell count	Frailty index	175226	rs10062687	0.0594408	0.00908441	6.02e-11
eosinophil cell count	Frailty index	175226	rs10100356	0.0595151	0.0090743	5.43e-11
eosinophil cell count	Frailty index	175226	rs10165678	0.0595644	0.00907311	5.21e-11
eosinophil cell count	Frailty index	175226	rs10174238	0.0596894	0.00905713	4.39e-11
eosinophil cell count	Frailty index	175226	rs10195713	0.0598223	0.00906315	4.09e-11
eosinophil cell count	Frailty index	175226	rs10208293	0.0579679	0.00918104	2.72e-10
eosinophil cell count	Frailty index	175226	rs10243429	0.0591817	0.00907525	6.97e-11
eosinophil cell count	Frailty index	175226	rs10275896	0.0594499	0.00907733	5.78e-11
eosinophil cell count	Frailty index	175226	rs1036332	0.0602244	0.00906972	3.13e-11
eosinophil cell count	Frailty index	175226	rs1037674	0.0593277	0.00907719	6.32e-11
eosinophil cell count	Frailty index	175226	rs10472984	0.0586195	0.00908491	1.1e-10
eosinophil cell count	Frailty index	175226	rs1057258	0.0587221	0.0090683	9.45e-11
eosinophil cell count	Frailty index	175226	rs1059091	0.0595345	0.00909808	6e-11
eosinophil cell count	Frailty index	175226	rs10745763	0.0592964	0.00907762	6.48e-11
eosinophil cell count	Frailty index	175226	rs10777378	0.0588421	0.00906983	8.72e-11
eosinophil cell count	Frailty index	175226	rs10782957	0.0594412	0.00908585	6.06e-11
eosinophil cell count	Frailty index	175226	rs10876550	0.0595791	0.00907421	5.18e-11
eosinophil cell count	Frailty index	175226	rs10900595	0.059015	0.00905827	7.27e-11
eosinophil cell count	Frailty index	175226	rs10930337	0.0596741	0.00906602	4.64e-11
eosinophil cell count	Frailty index	175226	rs1099448	0.0594162	0.00908209	6.07e-11
eosinophil cell count	Frailty index	175226	rs10995240	0.0597149	0.00911568	5.72e-11
eosinophil cell count	Frailty index	175226	rs11024646	0.0595435	0.00907628	5.37e-11
eosinophil cell count	Frailty index	175226	rs11071559	0.059146	0.00907239	7.06e-11
eosinophil cell count	Frailty index	175226	rs11079340	0.0592045	0.0090705	6.7e-11
eosinophil cell count	Frailty index	175226	rs11088236	0.0598911	0.00906199	3.87e-11
eosinophil cell count	Frailty index	175226	rs11120043	0.059289	0.00907492	6.43e-11
eosinophil cell count	Frailty index	175226	rs111759324	0.0599735	0.00907847	3.95e-11
eosinophil cell count	Frailty index	175226	rs1120275	0.0596224	0.00908296	5.23e-11
eosinophil cell count	Frailty index	175226	rs11204682	0.0605338	0.00907077	2.5e-11
eosinophil cell count	Frailty index	175226	rs112255429	0.0593019	0.00907611	6.41e-11
eosinophil cell count	Frailty index	175226	rs11228990	0.0593042	0.00907646	6.41e-11
eosinophil cell count	Frailty index	175226	rs11236813	0.0593934	0.00908255	6.18e-11
eosinophil cell count	Frailty index	175226	rs11255507	0.0593383	0.00908007	6.36e-11
eosinophil cell count	Frailty index	175226	rs113473633	0.0590066	0.00907232	7.82e-11
eosinophil cell count	Frailty index	175226	rs113496608	0.0591473	0.00907325	7.08e-11
eosinophil cell count	Frailty index	175226	rs113542380	0.0596499	0.0090697	4.81e-11
eosinophil cell count	Frailty index	175226	rs113859409	0.0592595	0.00907336	6.53e-11
eosinophil cell count	Frailty index	175226	rs114152720	0.0594873	0.00907664	5.61e-11
eosinophil cell count	Frailty index	175226	rs11495865	0.0591829	0.00907577	6.98e-11
eosinophil cell count	Frailty index	175226	rs11555542	0.0586398	0.0090796	1.06e-10
eosinophil cell count	Frailty index	175226	rs115647629	0.0592695	0.00908347	6.8e-11
eosinophil cell count	Frailty index	175226	rs115697464	0.0595736	0.00907699	5.27e-11
eosinophil cell count	Frailty index	175226	rs11628569	0.0589585	0.00905576	7.48e-11
eosinophil cell count	Frailty index	175226	rs11648292	0.0595549	0.00907304	5.24e-11
eosinophil cell count	Frailty index	175226	rs11684770	0.0594703	0.00907791	5.71e-11
eosinophil cell count	Frailty index	175226	rs11695281	0.0591882	0.00908492	7.27e-11
eosinophil cell count	Frailty index	175226	rs11701475	0.0596008	0.00906981	4.99e-11
eosinophil cell count	Frailty index	175226	rs11702918	0.0593613	0.00907885	6.22e-11
eosinophil cell count	Frailty index	175226	rs1170439	0.0592938	0.00908207	6.64e-11
eosinophil cell count	Frailty index	175226	rs117068593	0.0586229	0.00904273	9e-11
eosinophil cell count	Frailty index	175226	rs117481629	0.0595281	0.00907422	5.38e-11
eosinophil cell count	Frailty index	175226	rs117577334	0.0592304	0.00907292	6.65e-11
eosinophil cell count	Frailty index	175226	rs1178016	0.0593917	0.00907782	6.05e-11
eosinophil cell count	Frailty index	175226	rs11786536	0.0593111	0.00908331	6.59e-11
eosinophil cell count	Frailty index	175226	rs117955557	0.0608687	0.00900338	1.37e-11
eosinophil cell count	Frailty index	175226	rs117961539	0.0591178	0.0090631	6.9e-11
eosinophil cell count	Frailty index	175226	rs118013485	0.059137	0.00907412	7.17e-11
eosinophil cell count	Frailty index	175226	rs11869228	0.0593036	0.00907914	6.5e-11
eosinophil cell count	Frailty index	175226	rs11886928	0.0590614	0.00906116	7.12e-11
eosinophil cell count	Frailty index	175226	rs11888323	0.0591411	0.00907082	7.03e-11
eosinophil cell count	Frailty index	175226	rs11890306	0.058979	0.00904789	7.1e-11
eosinophil cell count	Frailty index	175226	rs11931711	0.0593495	0.00908152	6.35e-11
eosinophil cell count	Frailty index	175226	rs12100034	0.05962	0.00907528	5.05e-11
eosinophil cell count	Frailty index	175226	rs12154498	0.0602131	0.00905098	2.88e-11
eosinophil cell count	Frailty index	175226	rs121564	0.0598795	0.00904959	3.67e-11
eosinophil cell count	Frailty index	175226	rs12208103	0.0603373	0.00906763	2.85e-11
eosinophil cell count	Frailty index	175226	rs12209219	0.0600592	0.00907051	3.56e-11
eosinophil cell count	Frailty index	175226	rs12408934	0.0600251	0.00907221	3.68e-11
eosinophil cell count	Frailty index	175226	rs12487980	0.0591726	0.00906834	6.79e-11
eosinophil cell count	Frailty index	175226	rs12515180	0.0570682	0.00916958	4.86e-10
eosinophil cell count	Frailty index	175226	rs12530946	0.0600895	0.00910734	4.17e-11
eosinophil cell count	Frailty index	175226	rs12545733	0.0595297	0.00909271	5.87e-11
eosinophil cell count	Frailty index	175226	rs1257192	0.0592576	0.00907398	6.56e-11
eosinophil cell count	Frailty index	175226	rs12581511	0.0594518	0.00907836	5.8e-11
eosinophil cell count	Frailty index	175226	rs1265564	0.0562204	0.0091728	8.84e-10
eosinophil cell count	Frailty index	175226	rs12681644	0.059628	0.00907483	5.01e-11
eosinophil cell count	Frailty index	175226	rs12705849	0.0599137	0.00906514	3.86e-11
eosinophil cell count	Frailty index	175226	rs12820863	0.0594276	0.00908522	6.11e-11
eosinophil cell count	Frailty index	175226	rs12827988	0.0593722	0.00908064	6.22e-11
eosinophil cell count	Frailty index	175226	rs12861824	0.0596021	0.00907774	5.18e-11
eosinophil cell count	Frailty index	175226	rs12878610	0.0593109	0.00907778	6.42e-11
eosinophil cell count	Frailty index	175226	rs12882281	0.0595387	0.00907345	5.31e-11
eosinophil cell count	Frailty index	175226	rs12941068	0.0589316	0.00903727	6.99e-11
eosinophil cell count	Frailty index	175226	rs1296535	0.0593687	0.00908052	6.23e-11
eosinophil cell count	Frailty index	175226	rs13033333	0.0594915	0.00907603	5.57e-11
eosinophil cell count	Frailty index	175226	rs13073683	0.0595686	0.0090764	5.27e-11
eosinophil cell count	Frailty index	175226	rs13120371	0.0601357	0.00900696	2.45e-11
eosinophil cell count	Frailty index	175226	rs13138355	0.0605076	0.00909969	2.94e-11
eosinophil cell count	Frailty index	175226	rs13207791	0.0591881	0.00907391	6.9e-11
eosinophil cell count	Frailty index	175226	rs13226583	0.0594544	0.00911086	6.77e-11
eosinophil cell count	Frailty index	175226	rs1323650	0.0591412	0.00906704	6.91e-11
eosinophil cell count	Frailty index	175226	rs13251643	0.0598512	0.00904219	3.61e-11
eosinophil cell count	Frailty index	175226	rs13511	0.0595085	0.00907967	5.6e-11
eosinophil cell count	Frailty index	175226	rs1353286	0.0592686	0.0090833	6.8e-11
eosinophil cell count	Frailty index	175226	rs1365623	0.0593815	0.00907776	6.09e-11
eosinophil cell count	Frailty index	175226	rs139640694	0.0594351	0.00907942	5.9e-11
eosinophil cell count	Frailty index	175226	rs140411271	0.0598672	0.00904137	3.56e-11
eosinophil cell count	Frailty index	175226	rs1406449	0.0599956	0.00900977	2.76e-11
eosinophil cell count	Frailty index	175226	rs1414517	0.0602541	0.00902687	2.47e-11
eosinophil cell count	Frailty index	175226	rs143491704	0.0596858	0.00905874	4.44e-11
eosinophil cell count	Frailty index	175226	rs145823386	0.0597421	0.0090546	4.17e-11
eosinophil cell count	Frailty index	175226	rs145947882	0.0596568	0.00907763	4.97e-11
eosinophil cell count	Frailty index	175226	rs14713	0.0590726	0.00905357	6.81e-11
eosinophil cell count	Frailty index	175226	rs1479918	0.0593071	0.00908024	6.51e-11
eosinophil cell count	Frailty index	175226	rs149110519	0.0596299	0.00907142	4.92e-11
eosinophil cell count	Frailty index	175226	rs1516527	0.0591594	0.00907129	6.96e-11
eosinophil cell count	Frailty index	175226	rs152197	0.0588075	0.00910091	1.04e-10
eosinophil cell count	Frailty index	175226	rs1539174	0.059261	0.00909854	7.35e-11
eosinophil cell count	Frailty index	175226	rs1672753	0.0598499	0.00904828	3.73e-11
eosinophil cell count	Frailty index	175226	rs1684578	0.0592485	0.00907838	6.74e-11
eosinophil cell count	Frailty index	175226	rs16903574	0.0592283	0.00907661	6.78e-11
eosinophil cell count	Frailty index	175226	rs16956811	0.059613	0.00907499	5.07e-11
eosinophil cell count	Frailty index	175226	rs17061503	0.0601803	0.00908332	3.46e-11
eosinophil cell count	Frailty index	175226	rs17175830	0.0590742	0.0090883	8.03e-11
eosinophil cell count	Frailty index	175226	rs17293632	0.0586247	0.00906319	9.9e-11
eosinophil cell count	Frailty index	175226	rs17482472	0.0592401	0.00908131	6.88e-11
eosinophil cell count	Frailty index	175226	rs175705	0.0594513	0.00910192	6.5e-11
eosinophil cell count	Frailty index	175226	rs17668272	0.0596874	0.00908847	5.12e-11
eosinophil cell count	Frailty index	175226	rs17682575	0.0592393	0.00907586	6.7e-11
eosinophil cell count	Frailty index	175226	rs17689024	0.0596428	0.00906866	4.81e-11
eosinophil cell count	Frailty index	175226	rs17758695	0.0592636	0.00911337	7.88e-11
eosinophil cell count	Frailty index	175226	rs17849501	0.059686	0.00906081	4.48e-11
eosinophil cell count	Frailty index	175226	rs1800692	0.0599763	0.00905098	3.44e-11
eosinophil cell count	Frailty index	175226	rs180506	0.0597685	0.00907227	4.46e-11
eosinophil cell count	Frailty index	175226	rs1828803	0.0598537	0.00904174	3.6e-11
eosinophil cell count	Frailty index	175226	rs1861489	0.0596574	0.00906138	4.59e-11
eosinophil cell count	Frailty index	175226	rs201798	0.0594811	0.00908321	5.81e-11
eosinophil cell count	Frailty index	175226	rs2025489	0.0594449	0.00908032	5.89e-11
eosinophil cell count	Frailty index	175226	rs2043293	0.0595688	0.00907081	5.13e-11
eosinophil cell count	Frailty index	175226	rs2053927	0.0594967	0.00907551	5.54e-11
eosinophil cell count	Frailty index	175226	rs2089979	0.0594285	0.00907956	5.94e-11
eosinophil cell count	Frailty index	175226	rs2095044	0.0591581	0.00923333	1.48e-10
eosinophil cell count	Frailty index	175226	rs214080	0.0594176	0.00907861	5.96e-11
eosinophil cell count	Frailty index	175226	rs2182885	0.0594397	0.00908997	6.19e-11
eosinophil cell count	Frailty index	175226	rs2223043	0.0592244	0.00907862	6.87e-11
eosinophil cell count	Frailty index	175226	rs2228467	0.0605272	0.0090568	2.34e-11
eosinophil cell count	Frailty index	175226	rs2239633	0.0611104	0.00903486	1.34e-11
eosinophil cell count	Frailty index	175226	rs2242193	0.0591871	0.00906977	6.77e-11
eosinophil cell count	Frailty index	175226	rs2282718	0.0592208	0.00907092	6.64e-11
eosinophil cell count	Frailty index	175226	rs2399441	0.0592571	0.00908057	6.77e-11
eosinophil cell count	Frailty index	175226	rs2419313	0.0588917	0.00904486	7.46e-11
eosinophil cell count	Frailty index	175226	rs2431097	0.0597477	0.00906452	4.36e-11
eosinophil cell count	Frailty index	175226	rs244689	0.0591396	0.00907025	7.02e-11
eosinophil cell count	Frailty index	175226	rs2497318	0.0596201	0.00909405	5.53e-11
eosinophil cell count	Frailty index	175226	rs2502995	0.0591008	0.00908096	7.61e-11
eosinophil cell count	Frailty index	175226	rs2505521	0.0596195	0.00906614	4.83e-11
eosinophil cell count	Frailty index	175226	rs2566133	0.0593205	0.0090786	6.4e-11
eosinophil cell count	Frailty index	175226	rs2568928	0.0586449	0.00898884	6.84e-11
eosinophil cell count	Frailty index	175226	rs2579506	0.0585163	0.00911456	1.36e-10
eosinophil cell count	Frailty index	175226	rs2646438	0.0592686	0.00908361	6.81e-11
eosinophil cell count	Frailty index	175226	rs2683913	0.0594627	0.00907675	5.71e-11
eosinophil cell count	Frailty index	175226	rs2788211	0.0596188	0.00906895	4.9e-11
eosinophil cell count	Frailty index	175226	rs2807740	0.0597581	0.00909154	4.93e-11
eosinophil cell count	Frailty index	175226	rs28362902	0.0595741	0.00907039	5.1e-11
eosinophil cell count	Frailty index	175226	rs2838317	0.0590147	0.00905439	7.13e-11
eosinophil cell count	Frailty index	175226	rs28383314	0.057348	0.00912686	3.31e-10
eosinophil cell count	Frailty index	175226	rs28421324	0.05968	0.00908061	4.96e-11
eosinophil cell count	Frailty index	175226	rs2847266	0.0590368	0.00905726	7.12e-11
eosinophil cell count	Frailty index	175226	rs28532037	0.0585537	0.00901462	8.28e-11
eosinophil cell count	Frailty index	175226	rs2894401	0.0593418	0.00908288	6.43e-11
eosinophil cell count	Frailty index	175226	rs290430	0.0591296	0.00906285	6.83e-11
eosinophil cell count	Frailty index	175226	rs2920505	0.0586969	0.0090778	1.01e-10
eosinophil cell count	Frailty index	175226	rs2942062	0.0592693	0.00907393	6.5e-11
eosinophil cell count	Frailty index	175226	rs295	0.0600259	0.00901676	2.79e-11
eosinophil cell count	Frailty index	175226	rs2979489	0.059735	0.00905524	4.2e-11
eosinophil cell count	Frailty index	175226	rs2992333	0.0595142	0.00910015	6.16e-11
eosinophil cell count	Frailty index	175226	rs301162	0.059059	0.0090734	7.56e-11
eosinophil cell count	Frailty index	175226	rs3024971	0.0584259	0.0090456	1.05e-10
eosinophil cell count	Frailty index	175226	rs3093023	0.0588434	0.00902582	7.06e-11
eosinophil cell count	Frailty index	175226	rs3110791	0.0595585	0.00907663	5.32e-11
eosinophil cell count	Frailty index	175226	rs3218148	0.0595432	0.0090801	5.47e-11
eosinophil cell count	Frailty index	175226	rs33982662	0.0589267	0.00906566	8.03e-11
eosinophil cell count	Frailty index	175226	rs34210653	0.0591885	0.009133	9.13e-11
eosinophil cell count	Frailty index	175226	rs34212866	0.0599416	0.00905069	3.52e-11
eosinophil cell count	Frailty index	175226	rs34363176	0.0595361	0.0090734	5.32e-11
eosinophil cell count	Frailty index	175226	rs34439695	0.0592665	0.00907687	6.6e-11
eosinophil cell count	Frailty index	175226	rs34448954	0.0591066	0.00907129	7.23e-11
eosinophil cell count	Frailty index	175226	rs34466956	0.0596621	0.00906715	4.7e-11
eosinophil cell count	Frailty index	175226	rs34495	0.0603505	0.00900471	2.05e-11
eosinophil cell count	Frailty index	175226	rs34505104	0.0587213	0.0090662	9.36e-11
eosinophil cell count	Frailty index	175226	rs35249183	0.0601418	0.00905957	3.17e-11
eosinophil cell count	Frailty index	175226	rs35409523	0.0593349	0.00909076	6.71e-11
eosinophil cell count	Frailty index	175226	rs35850753	0.059283	0.0090759	6.49e-11
eosinophil cell count	Frailty index	175226	rs36084354	0.0592754	0.00909037	7e-11
eosinophil cell count	Frailty index	175226	rs3731211	0.059425	0.00908042	5.98e-11
eosinophil cell count	Frailty index	175226	rs3742704	0.0592276	0.00907175	6.63e-11
eosinophil cell count	Frailty index	175226	rs3746420	0.058937	0.00905503	7.58e-11
eosinophil cell count	Frailty index	175226	rs3747869	0.0595977	0.00906987	5e-11
eosinophil cell count	Frailty index	175226	rs3756374	0.0591972	0.00906863	6.68e-11
eosinophil cell count	Frailty index	175226	rs3759332	0.0595208	0.00907456	5.41e-11
eosinophil cell count	Frailty index	175226	rs3785356	0.0583998	0.00905659	1.13e-10
eosinophil cell count	Frailty index	175226	rs3786586	0.0595111	0.00908631	5.77e-11
eosinophil cell count	Frailty index	175226	rs3790163	0.0589817	0.00904532	7e-11
eosinophil cell count	Frailty index	175226	rs3812206	0.0593366	0.00907705	6.28e-11
eosinophil cell count	Frailty index	175226	rs3823536	0.0597649	0.00907007	4.42e-11
eosinophil cell count	Frailty index	175226	rs3824867	0.0593061	0.00907948	6.49e-11
eosinophil cell count	Frailty index	175226	rs3846855	0.0596388	0.00908215	5.15e-11
eosinophil cell count	Frailty index	175226	rs3850107	0.0594729	0.00907715	5.68e-11
eosinophil cell count	Frailty index	175226	rs3950296	0.059907	0.00906715	3.92e-11
eosinophil cell count	Frailty index	175226	rs397187	0.0594485	0.00907754	5.79e-11
eosinophil cell count	Frailty index	175226	rs4074672	0.0594187	0.00907936	5.97e-11
eosinophil cell count	Frailty index	175226	rs410867	0.0587481	0.00912647	1.22e-10
eosinophil cell count	Frailty index	175226	rs412884	0.0597998	0.00914281	6.13e-11
eosinophil cell count	Frailty index	175226	rs4148757	0.0594172	0.00907918	5.98e-11
eosinophil cell count	Frailty index	175226	rs4149909	0.0594966	0.00907598	5.55e-11
eosinophil cell count	Frailty index	175226	rs4236746	0.0592426	0.00907993	6.82e-11
eosinophil cell count	Frailty index	175226	rs4243951	0.059594	0.00906992	5.01e-11
eosinophil cell count	Frailty index	175226	rs4280242	0.058356	0.00905414	1.15e-10
eosinophil cell count	Frailty index	175226	rs4310436	0.0591336	0.00906487	6.87e-11
eosinophil cell count	Frailty index	175226	rs4366169	0.0593418	0.00907724	6.26e-11
eosinophil cell count	Frailty index	175226	rs4409785	0.0593399	0.00907784	6.29e-11
eosinophil cell count	Frailty index	175226	rs45577137	0.0594815	0.00908668	5.91e-11
eosinophil cell count	Frailty index	175226	rs4618204	0.0590737	0.0090739	7.5e-11
eosinophil cell count	Frailty index	175226	rs4652560	0.0591932	0.00907502	6.91e-11
eosinophil cell count	Frailty index	175226	rs466547	0.0597242	0.00906109	4.36e-11
eosinophil cell count	Frailty index	175226	rs4675190	0.0591841	0.00906827	6.73e-11
eosinophil cell count	Frailty index	175226	rs4680250	0.0594839	0.00907857	5.67e-11
eosinophil cell count	Frailty index	175226	rs4703589	0.059316	0.00907889	6.43e-11
eosinophil cell count	Frailty index	175226	rs4703730	0.0588788	0.00905197	7.79e-11
eosinophil cell count	Frailty index	175226	rs4722171	0.0592635	0.00909049	7.06e-11
eosinophil cell count	Frailty index	175226	rs473739	0.0594899	0.0090773	5.61e-11
eosinophil cell count	Frailty index	175226	rs4739140	0.0591302	0.00906978	7.06e-11
eosinophil cell count	Frailty index	175226	rs4746153	0.0594752	0.00907689	5.66e-11
eosinophil cell count	Frailty index	175226	rs4849748	0.0592191	0.00907159	6.67e-11
eosinophil cell count	Frailty index	175226	rs4857909	0.0612056	0.00920547	2.95e-11
eosinophil cell count	Frailty index	175226	rs4870977	0.0594812	0.00907719	5.65e-11
eosinophil cell count	Frailty index	175226	rs4908835	0.0594325	0.00907922	5.91e-11
eosinophil cell count	Frailty index	175226	rs4931002	0.0594447	0.00908198	5.94e-11
eosinophil cell count	Frailty index	175226	rs495149	0.0591366	0.009077	7.27e-11
eosinophil cell count	Frailty index	175226	rs496475	0.0602071	0.00908584	3.44e-11
eosinophil cell count	Frailty index	175226	rs520461	0.0595382	0.00907326	5.31e-11
eosinophil cell count	Frailty index	175226	rs526369	0.059473	0.00907776	5.7e-11
eosinophil cell count	Frailty index	175226	rs556063	0.0591343	0.0090672	6.95e-11
eosinophil cell count	Frailty index	175226	rs55868524	0.0594302	0.00907839	5.9e-11
eosinophil cell count	Frailty index	175226	rs55879743	0.0604721	0.00908522	2.81e-11
eosinophil cell count	Frailty index	175226	rs55955211	0.0589628	0.00906191	7.68e-11
eosinophil cell count	Frailty index	175226	rs56117721	0.0585838	0.00913678	1.44e-10
eosinophil cell count	Frailty index	175226	rs56195338	0.0595429	0.00907617	5.37e-11
eosinophil cell count	Frailty index	175226	rs56330463	0.0597673	0.00910656	5.27e-11
eosinophil cell count	Frailty index	175226	rs574183	0.0599226	0.00903534	3.31e-11
eosinophil cell count	Frailty index	175226	rs5747308	0.0588992	0.00905231	7.69e-11
eosinophil cell count	Frailty index	175226	rs57633475	0.0592005	0.00907667	6.93e-11
eosinophil cell count	Frailty index	175226	rs57834782	0.0599559	0.00913163	5.18e-11
eosinophil cell count	Frailty index	175226	rs58745116	0.0592243	0.00907623	6.79e-11
eosinophil cell count	Frailty index	175226	rs58833930	0.0592864	0.0090785	6.56e-11
eosinophil cell count	Frailty index	175226	rs60175411	0.0590777	0.00908012	7.7e-11
eosinophil cell count	Frailty index	175226	rs60600003	0.058912	0.00908054	8.71e-11
eosinophil cell count	Frailty index	175226	rs60646393	0.0595318	0.00907426	5.36e-11
eosinophil cell count	Frailty index	175226	rs6103572	0.0596718	0.00908086	4.99e-11
eosinophil cell count	Frailty index	175226	rs6139104	0.0591681	0.00906651	6.75e-11
eosinophil cell count	Frailty index	175226	rs6141755	0.0602033	0.00898851	2.12e-11
eosinophil cell count	Frailty index	175226	rs61426394	0.0592267	0.00907295	6.67e-11
eosinophil cell count	Frailty index	175226	rs61798836	0.0592952	0.00907533	6.42e-11
eosinophil cell count	Frailty index	175226	rs62006172	0.059388	0.00908014	6.13e-11
eosinophil cell count	Frailty index	175226	rs62105489	0.0589916	0.00905424	7.25e-11
eosinophil cell count	Frailty index	175226	rs62183994	0.0590884	0.00905952	6.93e-11
eosinophil cell count	Frailty index	175226	rs62308111	0.0594962	0.00907674	5.57e-11
eosinophil cell count	Frailty index	175226	rs62385501	0.0592287	0.00907457	6.71e-11
eosinophil cell count	Frailty index	175226	rs62408224	0.0586378	0.00910182	1.18e-10
eosinophil cell count	Frailty index	175226	rs62473720	0.0589166	0.00904148	7.21e-11
eosinophil cell count	Frailty index	175226	rs62539154	0.0595981	0.00907608	5.15e-11
eosinophil cell count	Frailty index	175226	rs634534	0.0602178	0.00908264	3.36e-11
eosinophil cell count	Frailty index	175226	rs637064	0.0603094	0.00904862	2.65e-11
eosinophil cell count	Frailty index	175226	rs6479336	0.0593255	0.00908628	6.62e-11
eosinophil cell count	Frailty index	175226	rs6490291	0.0590374	0.0090804	7.95e-11
eosinophil cell count	Frailty index	175226	rs6496717	0.0592004	0.00907669	6.93e-11
eosinophil cell count	Frailty index	175226	rs6556313	0.0590069	0.00907029	7.74e-11
eosinophil cell count	Frailty index	175226	rs6573020	0.0597841	0.00907342	4.43e-11
eosinophil cell count	Frailty index	175226	rs6670664	0.0593654	0.00907942	6.22e-11
eosinophil cell count	Frailty index	175226	rs66735324	0.059124	0.00906222	6.84e-11
eosinophil cell count	Frailty index	175226	rs668248	0.0598229	0.00906067	4.04e-11
eosinophil cell count	Frailty index	175226	rs6684992	0.0596478	0.00908564	5.2e-11
eosinophil cell count	Frailty index	175226	rs6731125	0.0594215	0.00908162	6.03e-11
eosinophil cell count	Frailty index	175226	rs6741307	0.0593073	0.00907803	6.44e-11
eosinophil cell count	Frailty index	175226	rs6750754	0.0603492	0.0091438	4.11e-11
eosinophil cell count	Frailty index	175226	rs67856193	0.0589746	0.00907538	8.12e-11
eosinophil cell count	Frailty index	175226	rs6787336	0.0601624	0.00908365	3.52e-11
eosinophil cell count	Frailty index	175226	rs6904506	0.059202	0.00909443	7.53e-11
eosinophil cell count	Frailty index	175226	rs6924387	0.0591022	0.00907186	7.27e-11
eosinophil cell count	Frailty index	175226	rs6930635	0.0593218	0.00908419	6.57e-11
eosinophil cell count	Frailty index	175226	rs6971710	0.0594671	0.00908666	5.97e-11
eosinophil cell count	Frailty index	175226	rs6979947	0.0596139	0.00906828	4.9e-11
eosinophil cell count	Frailty index	175226	rs6989099	0.0591444	0.00907448	7.14e-11
eosinophil cell count	Frailty index	175226	rs699664	0.0589093	0.00904981	7.54e-11
eosinophil cell count	Frailty index	175226	rs6999452	0.0591957	0.00906991	6.73e-11
eosinophil cell count	Frailty index	175226	rs7009579	0.0591818	0.0090699	6.8e-11
eosinophil cell count	Frailty index	175226	rs7026022	0.0590257	0.00905061	6.95e-11
eosinophil cell count	Frailty index	175226	rs708776	0.0590515	0.00905732	7.04e-11
eosinophil cell count	Frailty index	175226	rs7123726	0.0598775	0.00904372	3.57e-11
eosinophil cell count	Frailty index	175226	rs7141943	0.0591661	0.00907429	7.02e-11
eosinophil cell count	Frailty index	175226	rs71429414	0.0595348	0.00907716	5.43e-11
eosinophil cell count	Frailty index	175226	rs71508968	0.0595222	0.00907414	5.4e-11
eosinophil cell count	Frailty index	175226	rs7158239	0.0595382	0.00907757	5.42e-11
eosinophil cell count	Frailty index	175226	rs71628184	0.0589651	0.00904421	7.05e-11
eosinophil cell count	Frailty index	175226	rs7215391	0.0594498	0.00907691	5.77e-11
eosinophil cell count	Frailty index	175226	rs7220649	0.0591064	0.00905998	6.85e-11
eosinophil cell count	Frailty index	175226	rs725613	0.0591567	0.009121	8.83e-11
eosinophil cell count	Frailty index	175226	rs7257	0.0598434	0.00909622	4.74e-11
eosinophil cell count	Frailty index	175226	rs7267752	0.0596983	0.00905758	4.37e-11
eosinophil cell count	Frailty index	175226	rs72695582	0.0591155	0.00907417	7.28e-11
eosinophil cell count	Frailty index	175226	rs72766638	0.0593962	0.00908223	6.16e-11
eosinophil cell count	Frailty index	175226	rs72834751	0.0596833	0.00907018	4.7e-11
eosinophil cell count	Frailty index	175226	rs72987040	0.0590731	0.00906551	7.21e-11
eosinophil cell count	Frailty index	175226	rs73046033	0.0595395	0.00907599	5.38e-11
eosinophil cell count	Frailty index	175226	rs73072498	0.0593166	0.00907663	6.36e-11
eosinophil cell count	Frailty index	175226	rs73086541	0.059342	0.00907732	6.26e-11
eosinophil cell count	Frailty index	175226	rs73118830	0.0599816	0.00904662	3.35e-11
eosinophil cell count	Frailty index	175226	rs73232881	0.0576722	0.00912102	2.57e-10
eosinophil cell count	Frailty index	175226	rs73238201	0.0594122	0.00907849	5.98e-11
eosinophil cell count	Frailty index	175226	rs73272842	0.059699	0.00907139	4.67e-11
eosinophil cell count	Frailty index	175226	rs7327960	0.0593448	0.00907854	6.28e-11
eosinophil cell count	Frailty index	175226	rs73322872	0.0593646	0.00907822	6.18e-11
eosinophil cell count	Frailty index	175226	rs73428834	0.0597708	0.00906422	4.28e-11
eosinophil cell count	Frailty index	175226	rs7354779	0.0595126	0.00907903	5.57e-11
eosinophil cell count	Frailty index	175226	rs7382061	0.0594847	0.00914079	7.64e-11
eosinophil cell count	Frailty index	175226	rs7423615	0.0593842	0.00908256	6.22e-11
eosinophil cell count	Frailty index	175226	rs743002	0.059393	0.00909445	6.55e-11
eosinophil cell count	Frailty index	175226	rs74331768	0.0595933	0.00906941	5e-11
eosinophil cell count	Frailty index	175226	rs7441808	0.0589265	0.00904112	7.14e-11
eosinophil cell count	Frailty index	175226	rs74480102	0.0592193	0.00909952	7.62e-11
eosinophil cell count	Frailty index	175226	rs74612091	0.0595279	0.00909469	5.94e-11
eosinophil cell count	Frailty index	175226	rs746550	0.0596023	0.00908045	5.25e-11
eosinophil cell count	Frailty index	175226	rs7556106	0.0596415	0.0090747	4.96e-11
eosinophil cell count	Frailty index	175226	rs7569084	0.0601924	0.00903185	2.66e-11
eosinophil cell count	Frailty index	175226	rs75737219	0.0596488	0.00906546	4.71e-11
eosinophil cell count	Frailty index	175226	rs7591231	0.059441	0.00907722	5.82e-11
eosinophil cell count	Frailty index	175226	rs7593992	0.0591024	0.00908679	7.81e-11
eosinophil cell count	Frailty index	175226	rs7636495	0.0587476	0.00904848	8.44e-11
eosinophil cell count	Frailty index	175226	rs7646283	0.0600796	0.00906901	3.48e-11
eosinophil cell count	Frailty index	175226	rs7646695	0.059747	0.00905988	4.26e-11
eosinophil cell count	Frailty index	175226	rs7649812	0.059573	0.00907419	5.2e-11
eosinophil cell count	Frailty index	175226	rs76793172	0.0594706	0.00908812	6e-11
eosinophil cell count	Frailty index	175226	rs76830965	0.0599919	0.00903641	3.16e-11
eosinophil cell count	Frailty index	175226	rs7687708	0.0595143	0.00907517	5.46e-11
eosinophil cell count	Frailty index	175226	rs76908370	0.0593467	0.0090775	6.24e-11
eosinophil cell count	Frailty index	175226	rs76981581	0.0593035	0.00907593	6.4e-11
eosinophil cell count	Frailty index	175226	rs7700687	0.058648	0.0090999	1.16e-10
eosinophil cell count	Frailty index	175226	rs77331334	0.0595417	0.00907228	5.27e-11
eosinophil cell count	Frailty index	175226	rs77625297	0.0600618	0.00903498	2.98e-11
eosinophil cell count	Frailty index	175226	rs7764278	0.0592567	0.00907666	6.64e-11
eosinophil cell count	Frailty index	175226	rs7797428	0.0595801	0.00907205	5.12e-11
eosinophil cell count	Frailty index	175226	rs783646	0.0594397	0.00907939	5.88e-11
eosinophil cell count	Frailty index	175226	rs7839946	0.059418	0.00907758	5.93e-11
eosinophil cell count	Frailty index	175226	rs7840212	0.0588553	0.00910285	1.01e-10
eosinophil cell count	Frailty index	175226	rs7846314	0.0598058	0.00908324	4.57e-11
eosinophil cell count	Frailty index	175226	rs7868130	0.0593837	0.0090933	6.56e-11
eosinophil cell count	Frailty index	175226	rs7897422	0.0594877	0.0090801	5.7e-11
eosinophil cell count	Frailty index	175226	rs79716587	0.0592703	0.00907927	6.66e-11
eosinophil cell count	Frailty index	175226	rs7975	0.0595659	0.00907149	5.16e-11
eosinophil cell count	Frailty index	175226	rs79881201	0.0595888	0.00911001	6.11e-11
eosinophil cell count	Frailty index	175226	rs8	0.0593795	0.00908172	6.22e-11
eosinophil cell count	Frailty index	175226	rs80054178	0.0595598	0.00908704	5.59e-11
eosinophil cell count	Frailty index	175226	rs80066203	0.0591835	0.00907013	6.8e-11
eosinophil cell count	Frailty index	175226	rs8012643	0.0599417	0.00903757	3.3e-11
eosinophil cell count	Frailty index	175226	rs8020739	0.0589375	0.0090768	8.4e-11
eosinophil cell count	Frailty index	175226	rs8026803	0.0601164	0.0090722	3.44e-11
eosinophil cell count	Frailty index	175226	rs8050508	0.0592136	0.00907233	6.72e-11
eosinophil cell count	Frailty index	175226	rs8076052	0.0595586	0.0090787	5.37e-11
eosinophil cell count	Frailty index	175226	rs8083368	0.0591496	0.00906915	6.93e-11
eosinophil cell count	Frailty index	175226	rs8113367	0.0595364	0.00907925	5.47e-11
eosinophil cell count	Frailty index	175226	rs884634	0.0596059	0.00906952	4.96e-11
eosinophil cell count	Frailty index	175226	rs900382	0.0596898	0.0090721	4.72e-11
eosinophil cell count	Frailty index	175226	rs911603	0.0595208	0.00908742	5.76e-11
eosinophil cell count	Frailty index	175226	rs9349322	0.0595221	0.00907846	5.51e-11
eosinophil cell count	Frailty index	175226	rs9389268	0.0585783	0.00909925	1.21e-10
eosinophil cell count	Frailty index	175226	rs9392525	0.0590259	0.00905725	7.17e-11
eosinophil cell count	Frailty index	175226	rs941616	0.059342	0.00907732	6.26e-11
eosinophil cell count	Frailty index	175226	rs9428321	0.0599217	0.00904156	3.42e-11
eosinophil cell count	Frailty index	175226	rs9430574	0.058872	0.00905908	8.1e-11
eosinophil cell count	Frailty index	175226	rs954954	0.0596227	0.00908246	5.22e-11
eosinophil cell count	Frailty index	175226	rs9607764	0.058588	0.00900926	7.87e-11
eosinophil cell count	Frailty index	175226	rs962993	0.0594773	0.00911301	6.73e-11
eosinophil cell count	Frailty index	175226	rs9666598	0.0591886	0.00907362	6.88e-11
eosinophil cell count	Frailty index	175226	rs9675999	0.0589705	0.009061	7.61e-11
eosinophil cell count	Frailty index	175226	rs9815874	0.0592441	0.00908968	7.14e-11
eosinophil cell count	Frailty index	175226	rs9818987	0.0592822	0.00907624	6.51e-11
eosinophil cell count	Frailty index	175226	rs9835307	0.0597378	0.00908379	4.82e-11
eosinophil cell count	Frailty index	175226	rs9837045	0.0593047	0.00907605	6.4e-11
eosinophil cell count	Frailty index	175226	rs9840310	0.0595628	0.00907162	5.17e-11
eosinophil cell count	Frailty index	175226	rs9872485	0.0592052	0.00907359	6.8e-11
eosinophil cell count	Frailty index	175226	rs9889262	0.0580662	0.00902799	1.26e-10
eosinophil cell count	Frailty index	175226	rs9894839	0.0597206	0.00905488	4.24e-11
eosinophil cell count	Frailty index	175226	rs9965489	0.0591648	0.00907548	7.07e-11
eosinophil cell count	Frailty index	175226	rs9979383	0.0592123	0.00909133	7.36e-11
eosinophil cell count	Frailty index	175226	All	0.0593933	0.00906303	5.63e-11

## Sheet: Table  S8
Table S8.Reverse MR results for the relationship between immune cell counts and FI.
Outcome	SNP	F-min	MR-method	Beta(95%CI)	P-value
Eosinophil count	11	30	IVW	0.116(0.003 to 0.230)	0.044
			MR Egger	-0.039(-1.157 to 1.078)	0.947
			Weighted median	0.126(0.035 to 0.216)	0.007
			Weighted mode	0.137(0.003 to 0.270)	0.072
			MR-PRESSO-IVW	0.131(0.045 to 0.217)	0.003
Leukocyte count	10	30	IVW	0.033(-0.089 to 0.156)	0.594
			MR Egger	0.376(-0.806 to 1.559)	0.55
			Weighted median	0.033(-0.06 to 0.127)	0.482
			Weighted mode	0.025(-0.128 to 0.178)	0.754
			MR-PRESSO-IVW	0.05(-0.04 to 0.14)	0.278
Neutrophil count	9	30	IVW	0.043(-0.051 to 0.138)	0.37
			MR Egger	0.198(-0.705 to 1.101)	0.681
			Weighted median	0.065(-0.041 to 0.172)	0.23
			Weighted mode	0.106(-0.07 to 0.281)	0.272
			MR-PRESSO-IVW	NA
Lymphocyte count	11	30	IVW	0.092(0.011 to 0.174)	0.026
			MR Egger	-0.158(-0.78 to 0.465)	0.631
			Weighted median	0.01(0.015 to 0.184)	0.02
			Weighted mode	0.096(-0.031 to 0.224)	0.17
			MR-PRESSO-IVW	NA
Monocyte count	12	30	IVW	0.015(-0.084 to 0.113)	0.773
			MR Egger	-0.51(-1.25 to 0.226)	0.204
			Weighted median	0.025(-0.06 to 0.11)	0.569
			Weighted mode	0.023(-0.129 to 0.175)	0.773
			MR-PRESSO-IVW	0.016(-0.066 to 0.097)	0.704
Basophil count	12	30	IVW	0.045(-0.017 to 0.108)	0.156
			MR Egger	0.614(0.148 to 1.08)	0.027
			Weighted median	0.032(-0.05 to 0.113)	0.447
			Weighted mode	0.035(-0.111 to 0.182)	0.644
			MR-PRESSO-IVW	NA
F-min, the minimum value of F-statistics for the SNP of exposures;
NA, No outliers detected in the MR presso analysis;
MR-PRESSO-IVW, IVW results of re-MR analysis after removal of outliers probed by MR-PRESSO analysis;

## Sheet: Table S9
Table S9. Reverse MR results for the relationship between immune cell counts and FI.
Outcome	SNP	R2	Cochrane’s Q	P for Cochrane’s Q	I2	Egger_intercept	P for pleiotropy
Eosinophil count	11	0.002	33.8994	0.000192086	70.501	0.00321666	0.789779
Leukocyte count	10	0.0019	36.6406	3.05024e-05	75.4371	-0.00701719	0.582915
Neutrophil count	9	0.0017	16.0843	0.0411887	50.2622	-0.00319079	0.745707
Lymphocyte count	11	0.0021	19.1041	0.03896	47.6553	0.00527512	0.446877
Monocyte count	12	0.0024	35.0328	0.00024473	68.6009	0.0111226	0.189461
Basophil count	12	0.0024	11.9644	0.366321	8.06095	-0.012063	0.0364587
